# Supplementary material for: 2-Amino-1-methyl-4-oxo-4,5-dihydro-1H-imidazol-3-ium chloride
Source: Acta Crystallogr Sect E Struct Rep Online. 2012 Jun 23;68(Pt 7):o2183–4. doi: 10.1107/S1600536812027080 (PMC3393986; doi:10.1107/S1600536812027080)
Supplement: Supplementary file 1 [file e-68-o2183-sup1.cif]

##############################################################################
#                                                                            #
# This CIF contains the data in a paper accepted for publication in          #
# Acta Crystallographica Section E. It conforms to the requirements of       #
# Notes for Authors for Acta Crystallographica Section E, and has been       #
# peer reviewed under the auspices of the IUCr Commission on Journals.       #
#                                                                            #
# Full details of the Crystallographic Information File format               #
# are given in the paper "The Crystallographic Information File (CIF):       #
# a New Standard Archive File for Crystallography" by S. R. Hall, F. H.      #
# Allen and I. D. Brown [Acta Cryst. (1991), A47, 655-685].                  #
#                                                                            #
# The current version of the core CIF dictionary is obtainable from          #
# ftp://ftp.iucr.org/pub/cif_core.dic.                                       #
#                                                                            #
# Software is freely available for graphical display of the structure(s)     #
# in this CIF. For information consult the CIF software page                 #
# http://www.iucr.org/resources/cif/software.                                #
#                                                                            #
# This file may be used for bona fide research purposes within the           #
# scientific community so long as proper attribution is given to the journal # 
# article from which it was obtained.                                        #
#                                                                            #
##############################################################################
data_I
_audit_creation_method     SHELXL-97
_chemical_name_systematic
;
2-Amino-1-methyl-4-oxo-4,5-dihydro-1<i>H</i>-imidazol-3-ium chloride
;
_chemical_name_common     ?
_chemical_formula_moiety     'C4 H8 N3 O +, Cl -'
_chemical_formula_sum     'C4 H8 Cl N3 O'
_chemical_formula_iupac     'C4 H8 N3 O +, Cl -'
_chemical_formula_weight     149.58
_chemical_melting_point     ?
_symmetry_cell_setting     monoclinic
_symmetry_space_group_name_H-M     'P 21/n'
_symmetry_space_group_name_Hall     '-P 2yn'
loop_
    _symmetry_equiv_pos_as_xyz
    'x, y, z'
    '-x+1/2, y+1/2, -z+1/2'
    '-x, -y, -z'
    'x-1/2, -y-1/2, z-1/2'
_cell_length_a     8.4617(2)
_cell_length_b     7.7073(2)
_cell_length_c     10.2215(3)
_cell_angle_alpha     90.00
_cell_angle_beta     98.369(2)
_cell_angle_gamma     90.00
_cell_volume     659.52(3)
_cell_formula_units_Z     4
_cell_measurement_reflns_used     5086
_cell_measurement_theta_min     4.3685
_cell_measurement_theta_max     66.9352
_cell_measurement_temperature     120(2)
_exptl_crystal_description     plate
_exptl_crystal_colour     colourless
_exptl_crystal_size_max     0.5648
_exptl_crystal_size_mid     0.3516
_exptl_crystal_size_min     0.1505
_exptl_crystal_density_diffrn     1.507
_exptl_crystal_density_meas     ?
_exptl_crystal_density_method     'not measured'
_exptl_crystal_F_000     312
_exptl_absorpt_coefficient_mu     4.505
_exptl_absorpt_correction_type     multi-scan
_exptl_absorpt_process_details
;
(CrysAlis PRO; Oxford Diffraction, 2010)
;
_exptl_absorpt_correction_T_min     0.50892
_exptl_absorpt_correction_T_max     1.00000
_exptl_special_details
;
;
_diffrn_ambient_temperature     120(2)
_diffrn_radiation_type     CuK\a
_diffrn_radiation_wavelength     1.54178
_diffrn_radiation_source     'Enhance Ultra (Cu) X-ray Source'
_diffrn_radiation_monochromator     'mirror'
_diffrn_measurement_device_type
                                'Oxford Diffraction Xcalibur Atlas Gemini ultra'
_diffrn_measurement_method     'Rotation method data acquisition using \w scans'
_diffrn_detector_area_resol_mean     10.3784
_diffrn_reflns_number     5373
_diffrn_reflns_av_R_equivalents     0.0233
_diffrn_reflns_av_sigmaI/netI     0.0136
_diffrn_reflns_theta_min     6.35
_diffrn_reflns_theta_max     67.04
_diffrn_reflns_theta_full     67.04
_diffrn_measured_fraction_theta_max     0.992
_diffrn_measured_fraction_theta_full     0.992
_diffrn_reflns_limit_h_min     -10
_diffrn_reflns_limit_h_max     9
_diffrn_reflns_limit_k_min     -9
_diffrn_reflns_limit_k_max     9
_diffrn_reflns_limit_l_min     -12
_diffrn_reflns_limit_l_max     11
_diffrn_standards_number     ?
_diffrn_standards_interval_count     ?
_diffrn_standards_interval_time     ?
_diffrn_standards_decay_%     ?
_refine_special_details
;
Refinement of <i>F</i>^2^ against ALL reflections. The weighted <i>R</i>-factor
<i>wR</i> and goodness of fit <i>S</i> are based on <i>F</i>^2^, conventional
<i>R</i>-factors <i>R</i> are based on <i>F</i>, with <i>F</i> set to zero for
negative <i>F</i>^2^. The threshold expression of <i>F</i>^2^ >
\s(<i>F</i>^2^) is used only for calculating <i>R</i>-factors(gt) <i>etc</i>.
and is not relevant to the choice of reflections for refinement.
<i>R</i>-factors based on <i>F</i>^2^ are statistically about twice as large
as those based on <i>F</i>, and <i>R</i>- factors based on ALL data will be
even larger. The H atoms were all located in a difference map, but those
attached to carbon atoms and the nitrogen atom in amino group were
repositioned geometrically. The H atoms were initially refined with soft
restraints on the bond lengths and angles to regularize their geometry (C---H
in the range 0.93--0.98, N---H in the range 0.86--0.89 N---H to 0.86 O---H =
0.82 \%A) and <i>U</i>~iso~(H) (in the range 1.2 times <i>U</i>~eq~ of the
parent atom). The distance between hydrogen atom H3 and N2 was left
unrestrained.
;
_reflns_number_total     1167
_reflns_number_gt     1158
_reflns_threshold_expression     I>2\s(I)
_refine_ls_structure_factor_coef     Fsqd
_refine_ls_matrix_type     full
_refine_ls_R_factor_all     0.0264
_refine_ls_R_factor_gt     0.0261
_refine_ls_wR_factor_gt     0.0733
_refine_ls_wR_factor_ref     0.0735
_refine_ls_goodness_of_fit_ref     1.083
_refine_ls_restrained_S_all     1.083
_refine_ls_number_reflns     1167
_refine_ls_number_parameters     83
_refine_ls_number_restraints     0
_refine_ls_hydrogen_treatment     constr
_refine_ls_weighting_scheme     calc
_refine_ls_weighting_details
         'calc w=1/[\s^2^(Fo^2^)+(0.0471P)^2^+0.1996P] where P=(Fo^2^+2Fc^2^)/3'
_atom_sites_solution_hydrogens     geom
_atom_sites_solution_primary     direct
_atom_sites_solution_secondary     difmap
_refine_ls_shift/su_max     0.000
_refine_ls_shift/su_mean     0.000
_refine_diff_density_max     0.276
_refine_diff_density_min     -0.183
_refine_ls_extinction_method     none
_refine_ls_extinction_coef     ?
loop_
    _atom_type_symbol
    _atom_type_description
    _atom_type_scat_dispersion_real
    _atom_type_scat_dispersion_imag
    _atom_type_scat_source
    'C' 'C' 0.0181 0.0091
                         'International Tables Vol C Tables 4.2.6.8 and 6.1.1.4'
    'H' 'H' 0.0000 0.0000
                         'International Tables Vol C Tables 4.2.6.8 and 6.1.1.4'
    'N' 'N' 0.0311 0.0180
                         'International Tables Vol C Tables 4.2.6.8 and 6.1.1.4'
    'O' 'O' 0.0492 0.0322
                         'International Tables Vol C Tables 4.2.6.8 and 6.1.1.4'
    'Cl' 'Cl' 0.3639 0.7018
                         'International Tables Vol C Tables 4.2.6.8 and 6.1.1.4'
_computing_data_collection     'Crysalis CCD (Oxford Diffraction, 2007)'
_computing_cell_refinement     'Crysalis CCD (Oxford Diffraction, 2007)'
_computing_data_reduction     'Crysalis RED (Oxford Diffraction, 2007)'
_computing_structure_solution     'SHELXS97 (Sheldrick, 2008)'
_computing_structure_refinement     'SHELXL97 (Sheldrick, 2008)'
_computing_molecular_graphics
                           'PLATON (Spek, 2009) and DIAMOND (Brandenburg, 1999)'
_computing_publication_material     'publCIF (Westrip, 2010)'
loop_
    _atom_site_type_symbol
    _atom_site_label
    _atom_site_fract_x
    _atom_site_fract_y
    _atom_site_fract_z
    _atom_site_U_iso_or_equiv
    _atom_site_adp_type
    _atom_site_calc_flag
    _atom_site_refinement_flags
    _atom_site_occupancy
    _atom_site_symmetry_multiplicity
    _atom_site_disorder_assembly
    _atom_site_disorder_group
    Cl Cl1 0.86814(3) 0.71590(4) 0.45236(3) 0.02046(16) Uani d . 1 1 . .
    O O1 0.43618(13) 0.57647(13) 0.32081(12) 0.0358(3) Uani d . 1 1 . .
    N N1 0.79940(13) 0.13245(15) 0.41934(11) 0.0238(3) Uani d . 1 1 . .
    H H1 0.8035 0.0210 0.4217 0.029 Uiso calc R 1 1 . .
    H H2 0.8847 0.1923 0.4421 0.029 Uiso calc R 1 1 . .
    N N2 0.64629(13) 0.38708(14) 0.37714(11) 0.0217(3) Uani d . 1 1 . .
    H H3 0.7227 0.4646 0.4031 0.026 Uiso d R 1 1 . .
    C C1 0.48933(16) 0.43236(18) 0.33205(13) 0.0234(3) Uani d . 1 1 . .
    C C2 0.40103(16) 0.26312(17) 0.30246(14) 0.0211(3) Uani d . 1 1 . .
    H H4 0.3128 0.2525 0.3529 0.025 Uiso calc R 1 1 . .
    H H5 0.3606 0.2526 0.2090 0.025 Uiso calc R 1 1 . .
    N N3 0.52395(13) 0.13463(14) 0.34360(11) 0.0189(3) Uani d . 1 1 . .
    C C3 0.66330(16) 0.21100(17) 0.38107(13) 0.0184(3) Uani d . 1 1 . .
    C C4 0.49578(15) -0.04876(17) 0.31667(13) 0.0222(3) Uani d . 1 1 . .
    H H6 0.4772 -0.0674 0.2228 0.027 Uiso calc R 1 1 . .
    H H7 0.4040 -0.0858 0.3545 0.027 Uiso calc R 1 1 . .
    H H8 0.5876 -0.1142 0.3549 0.027 Uiso calc R 1 1 . .
loop_
    _atom_site_aniso_label
    _atom_site_aniso_U_11
    _atom_site_aniso_U_22
    _atom_site_aniso_U_33
    _atom_site_aniso_U_12
    _atom_site_aniso_U_13
    _atom_site_aniso_U_23
    Cl1 0.0170(2) 0.0197(2) 0.0238(2) -0.00117(10) 0.00001(14) -0.00029(10)
    O1 0.0308(6) 0.0202(6) 0.0562(7) 0.0037(4) 0.0058(5) 0.0023(5)
    N1 0.0176(6) 0.0207(6) 0.0312(6) -0.0022(4) -0.0029(5) -0.0001(5)
    N2 0.0203(6) 0.0182(6) 0.0262(6) -0.0030(4) 0.0019(5) -0.0020(4)
    C1 0.0225(7) 0.0205(7) 0.0279(7) 0.0009(5) 0.0055(5) 0.0006(5)
    C2 0.0162(7) 0.0191(6) 0.0276(7) 0.0028(5) 0.0021(5) 0.0011(6)
    N3 0.0166(5) 0.0163(6) 0.0233(6) -0.0002(4) 0.0007(4) 0.0001(4)
    C3 0.0203(7) 0.0188(7) 0.0163(6) -0.0019(5) 0.0032(5) -0.0007(4)
    C4 0.0195(7) 0.0175(6) 0.0285(7) -0.0017(5) 0.0002(5) -0.0008(5)
_geom_special_details
;
All e.s.d.'s (except the e.s.d. in the dihedral angle between two l.s. planes)
are estimated using the full covariance matrix. The cell e.s.d.'s are taken
into account individually in the estimation of e.s.d.'s in distances, angles
and torsion angles; correlations between e.s.d.'s in cell parameters are only
used when they are defined by crystal symmetry. An approximate (isotropic)
treatment of cell e.s.d.'s is used for estimating e.s.d.'s involving l.s.
planes.
;
loop_
    _geom_bond_atom_site_label_1
    _geom_bond_atom_site_label_2
    _geom_bond_site_symmetry_2
    _geom_bond_distance
    _geom_bond_publ_flag
    O1 C1 . 1.1976(18) ?
    N1 C3 . 1.3094(18) ?
    N1 H1 . 0.8600 ?
    N1 H2 . 0.8600 ?
    N2 C3 . 1.3647(17) ?
    N2 C1 . 1.3856(17) ?
    N2 H3 . 0.8921 ?
    C1 C2 . 1.5118(19) ?
    C2 N3 . 1.4533(16) ?
    C2 H4 . 0.9700 ?
    C2 H5 . 0.9700 ?
    N3 C3 . 1.3237(18) ?
    N3 C4 . 1.4530(17) ?
    C4 H6 . 0.9600 ?
    C4 H7 . 0.9600 ?
    C4 H8 . 0.9600 ?
loop_
    _geom_angle_atom_site_label_1
    _geom_angle_atom_site_label_2
    _geom_angle_atom_site_label_3
    _geom_angle_site_symmetry_1
    _geom_angle_site_symmetry_3
    _geom_angle
    _geom_angle_publ_flag
    C3 N1 H1 . . 120.0 ?
    C3 N1 H2 . . 120.0 ?
    H1 N1 H2 . . 120.0 ?
    C3 N2 C1 . . 110.62(11) ?
    C3 N2 H3 . . 126.1 ?
    C1 N2 H3 . . 123.3 ?
    O1 C1 N2 . . 126.44(13) ?
    O1 C1 C2 . . 127.82(12) ?
    N2 C1 C2 . . 105.73(11) ?
    N3 C2 C1 . . 102.59(11) ?
    N3 C2 H4 . . 111.2 ?
    C1 C2 H4 . . 111.2 ?
    N3 C2 H5 . . 111.2 ?
    C1 C2 H5 . . 111.2 ?
    H4 C2 H5 . . 109.2 ?
    C3 N3 C4 . . 127.01(11) ?
    C3 N3 C2 . . 110.53(11) ?
    C4 N3 C2 . . 121.15(10) ?
    N1 C3 N3 . . 126.05(12) ?
    N1 C3 N2 . . 123.57(12) ?
    N3 C3 N2 . . 110.36(11) ?
    N3 C4 H6 . . 109.5 ?
    N3 C4 H7 . . 109.5 ?
    H6 C4 H7 . . 109.5 ?
    N3 C4 H8 . . 109.5 ?
    H6 C4 H8 . . 109.5 ?
    H7 C4 H8 . . 109.5 ?
loop_
    _geom_hbond_atom_site_label_D
    _geom_hbond_atom_site_label_H
    _geom_hbond_atom_site_label_A
    _geom_hbond_site_symmetry_A
    _geom_hbond_distance_DH
    _geom_hbond_distance_HA
    _geom_hbond_distance_DA
    _geom_hbond_angle_DHA
    N1 H1 Cl1 1_545 0.86 2.42 3.2714(12) 169
    N1 H2 Cl1 3_766 0.86 2.32 3.1506(12) 163
    N2 H3 Cl1 . 0.89 2.31 3.1808(11) 165
    C2 H4 Cl1 3_666 0.97 2.69 3.6271(14) 162
    C4 H8 Cl1 1_545 0.96 2.77 3.7241(13) 175
data_global
_journal_date_recd_electronic     2012-06-04
_journal_date_accepted     2012-06-14
_journal_name_full     'Acta Crystallographica, Section E'
_journal_year     2012
_journal_volume     68
_journal_issue      7
_journal_page_first     o2183
_journal_page_last     o2184
_journal_paper_category     QO
_journal_paper_doi     10.1107/S1600536812027080
_journal_coeditor_code     LH5487
_publ_contact_author_name     'Masoumeh Tabatabaee'
_publ_contact_author_address
;
Department of Chemistry, Yazd Branch, Islamic Azad University, Yazd, Iran
;
_publ_contact_author_email     tabatabaee45m@yahoo.com
_publ_contact_author_fax      983519223313
_publ_contact_author_phone      983518117582
_publ_section_title
;
2-Amino-1-methyl-4-oxo-4,5-dihydro-1<i>H</i>-imidazol-3-ium chloride
;
loop_
    _publ_author_name
    _publ_author_footnote
    _publ_author_address
    'Tabatabaee, Masoumeh' .
;
Department of Chemistry, Yazd Branch, Islamic Azad University, Yazd, Iran
;
    'Sharif, Mahboubeh A.' .
;
Department of Chemistry, Qom Branch, Islamic Azad University, Qom, Iran
;
    'Du\<sek, Michal' .
;
Institute of Physics ASCR, v.v.i., Na Slovance 2, 182 21 Praha 8,
Czech Republic
;
    'Pojarov\'a, Michaela' .
;
Institute of Physics ASCR, v.v.i., Na Slovance 2, 182 21 Praha 8,
Czech Republic
;
