# Supplementary material for: 2-Amino-1-methyl-4-oxo-4,5-dihydro-1H-imidazol-3-ium chloride
Source: Acta Crystallogr Sect E Struct Rep Online. 2012 Jun 23;68(Pt 7):o2183–4. doi: 10.1107/S1600536812027080 (PMC3393986; doi:10.1107/S1600536812027080)
Supplement: Supplementary file 2 [file e-68-o2183-Isup2.hkl]

# 
# h,k,l, Fc-squared, Fo-squared, sigma(Fo-squared) and status flag 
# 
data_I
_shelx_title ' HOUBA_AD6_2Cu in P2(1)/n' 
_shelx_refln_list_code          4 
_shelx_F_calc_maximum      104.90 
_exptl_crystal_F_000       312.00 
_reflns_d_resolution_high  0.8372 
 
loop_ 
 _symmetry_equiv_pos_as_xyz 
 'x, y, z' 
 '-x+1/2, y+1/2, -z+1/2' 
 '-x, -y, -z' 
 'x-1/2, -y-1/2, z-1/2' 
 
_cell_length_a     8.4617 
_cell_length_b     7.7073 
_cell_length_c    10.2215 
_cell_angle_alpha  90.000 
_cell_angle_beta   98.369 
_cell_angle_gamma  90.000 
 
_shelx_F_squared_multiplier     1.000 
 
loop_ 
 _refln_index_h 
 _refln_index_k 
 _refln_index_l 
 _refln_F_squared_calc 
 _refln_F_squared_meas 
 _refln_F_squared_sigma 
 _refln_observed_status 
   2   0   0     1897.84     2077.18     28.51 o 
   4   0   0     1104.06     1031.71      7.45 o 
   6   0   0      827.05      863.35      4.64 o 
   8   0   0      614.46      610.24      8.30 o 
   1   1   0       61.58       59.46      0.99 o 
   2   1   0     3931.71     4022.15     33.99 o 
   3   1   0      431.01      477.77      3.97 o 
   4   1   0        4.84        6.38      0.35 o 
   5   1   0        0.08        0.20      0.06 o 
   6   1   0      725.66      744.79      5.56 o 
   7   1   0      214.93      223.96      1.98 o 
   8   1   0      689.11      706.46      5.43 o 
   9   1   0       33.70       41.67      0.83 o 
   0   2   0     1937.31     2010.95      8.28 o 
   1   2   0      682.50      658.58      3.44 o 
   2   2   0     1229.40     1235.68      4.91 o 
   3   2   0       28.18       33.29      1.09 o 
   4   2   0     3656.09     3590.62     49.31 o 
   5   2   0       18.49       12.41      0.26 o 
   6   2   0        6.58        6.53      0.21 o 
   7   2   0       28.97       27.75      0.79 o 
   8   2   0      232.83      241.70      2.06 o 
   9   2   0       49.29       55.93      1.07 o 
   1   3   0      536.78      512.84      3.84 o 
   2   3   0       21.24        9.63      0.44 o 
   3   3   0       14.45        8.95      0.41 o 
   4   3   0      969.74     1019.59      7.89 o 
   5   3   0       95.73       91.73      0.75 o 
   6   3   0      282.93      277.83      4.16 o 
   7   3   0      239.36      227.47      2.91 o 
   8   3   0       42.53       46.84      0.76 o 
   9   3   0        0.22        0.57      0.15 o 
   0   4   0        3.12        6.86      0.76 o 
   1   4   0     1768.05     1796.88     25.55 o 
   2   4   0       32.80       37.07      0.61 o 
   3   4   0      815.05      838.93      4.12 o 
   4   4   0      824.30      836.57      4.58 o 
   5   4   0      324.45      309.82      2.60 o 
   6   4   0       13.77       11.03      0.37 o 
   7   4   0       40.57       45.04      0.71 o 
   8   4   0      219.87      242.44      2.49 o 
   1   5   0     1088.96     1134.99      5.15 o 
   2   5   0      193.47      188.53      1.19 o 
   3   5   0     1074.05     1062.87      7.14 o 
   4   5   0       82.51       76.17      0.84 o 
   5   5   0       37.01       36.04      0.55 o 
   6   5   0       17.29       17.12      0.39 o 
   7   5   0      360.88      366.40      5.56 o 
   8   5   0        1.04        0.66      0.12 o 
   0   6   0      930.56      893.57      4.51 o 
   1   6   0      555.23      543.60      3.50 o 
   2   6   0      148.32      150.45      1.79 o 
   3   6   0      432.98      438.76      2.07 o 
   4   6   0      117.22      117.41      1.05 o 
   5   6   0      918.35      966.22      5.65 o 
   6   6   0        0.03        0.41      0.10 o 
   7   6   0      114.89      130.00      4.44 o 
   1   7   0       17.42       17.63      0.49 o 
   2   7   0        4.32        4.48      0.27 o 
   3   7   0     1251.59     1256.02      5.30 o 
   4   7   0        0.12        0.23      0.10 o 
   5   7   0       19.91       21.11      0.48 o 
   6   7   0        4.99        5.07      0.25 o 
   0   8   0        0.33        0.39      0.18 o 
   1   8   0      191.16      176.06      1.37 o 
   2   8   0       82.91       83.11      1.22 o 
   3   8   0       95.43       83.75      1.52 o 
   4   8   0       17.01       19.22      0.47 o 
   1   9   0       77.09       75.41      1.05 o 
   2   9   0      178.26      215.56      3.97 o 
  -9   0   1      495.71      557.65     27.72 o 
  -7   0   1      201.57      199.48      2.31 o 
  -5   0   1     2129.49     2056.44     64.83 o 
  -3   0   1     5590.67     5568.49     17.67 o 
  -1   0   1       68.56       84.73      1.12 o 
   1   0   1     2688.16     2505.09     20.93 o 
   3   0   1      887.02      952.69      8.06 o 
   5   0   1      134.10      152.84      1.60 o 
   7   0   1        4.39        9.72      2.33 o 
   9   0   1        4.79        3.40      0.40 o 
  -9   1   1      135.40      146.63      1.56 o 
  -8   1   1       86.87       91.31      1.08 o 
  -7   1   1     1576.77     1633.35      6.07 o 
  -6   1   1       27.03       31.17      0.55 o 
  -5   1   1      217.87      200.42      3.74 o 
  -4   1   1       71.46       73.10      2.40 o 
  -3   1   1     2378.33     2236.32     11.93 o 
  -2   1   1      250.07      256.99      4.26 o 
  -1   1   1     1474.92     1348.61      3.90 o 
   0   1   1       55.29       64.95      2.78 o 
   1   1   1     2170.19     2288.13     17.95 o 
   2   1   1        2.57        4.17      0.19 o 
   3   1   1       22.30       22.13      0.58 o 
   4   1   1     1843.96     2022.84      7.30 o 
   5   1   1      770.14      754.20      6.79 o 
   6   1   1       94.95      105.44      0.94 o 
   7   1   1       13.70       13.74      0.43 o 
   8   1   1       10.03        8.24      0.29 o 
   9   1   1      340.21      382.75      3.47 o 
  -9   2   1      336.16      358.33      2.61 o 
  -8   2   1       48.78       47.20      1.07 o 
  -7   2   1      777.36      780.28      4.22 o 
  -6   2   1       15.78       18.29      0.55 o 
  -5   2   1      198.10      202.24      1.78 o 
  -4   2   1      277.43      321.99      3.39 o 
  -3   2   1       25.68       27.11      1.51 o 
  -2   2   1     1715.09     1633.92     32.36 o 
  -1   2   1     2564.64     2651.98     80.54 o 
   0   2   1      239.91      264.93      7.47 o 
   1   2   1      868.30      857.80      4.64 o 
   2   2   1     1509.49     1646.04      9.87 o 
   3   2   1      590.52      563.25      3.12 o 
   4   2   1      167.57      153.09      1.70 o 
   5   2   1      123.55      115.94      0.74 o 
   6   2   1      255.37      248.56      1.58 o 
   7   2   1      136.57      142.95      1.32 o 
   8   2   1      124.97      117.14      1.40 o 
   9   2   1        0.95        1.32      0.16 o 
  -9   3   1      122.13      133.46      1.79 o 
  -8   3   1      429.46      433.74      3.07 o 
  -7   3   1        1.32        1.50      0.16 o 
  -6   3   1        2.51        1.61      0.12 o 
  -5   3   1        7.37        5.88      0.36 o 
  -4   3   1      410.56      381.63      1.96 o 
  -3   3   1     1497.54     1528.24     12.63 o 
  -2   3   1       97.54      100.23      1.69 o 
  -1   3   1      215.51      214.41      8.88 o 
   0   3   1       35.08       29.73      0.94 o 
   1   3   1     5269.29     5333.25     18.94 o 
   2   3   1       47.48       53.85      1.73 o 
   3   3   1      132.83      130.41      2.17 o 
   4   3   1      970.29     1038.91      7.90 o 
   5   3   1      818.63      794.17      4.76 o 
   6   3   1        8.23        9.24      0.31 o 
   7   3   1      188.17      189.31      2.04 o 
   8   3   1      103.41      115.60      1.30 o 
   9   3   1      157.55      153.08      2.45 o 
  -9   4   1        8.55        9.44      0.44 o 
  -8   4   1      151.49      146.60      2.04 o 
  -7   4   1      314.92      305.37      7.01 o 
  -6   4   1     1416.22     1428.32      9.75 o 
  -5   4   1      275.99      280.50      1.57 o 
  -4   4   1       91.07       91.30      0.76 o 
  -3   4   1      111.95      108.34      0.95 o 
  -2   4   1      104.41       87.07      1.05 o 
  -1   4   1      167.62      151.92      2.53 o 
   0   4   1      601.35      600.90      5.03 o 
   1   4   1     1081.35     1196.18      7.23 o 
   2   4   1      413.19      392.91      2.35 o 
   3   4   1       11.88       10.98      1.86 o 
   4   4   1        2.53        3.00      0.17 o 
   5   4   1      109.89      106.81      1.08 o 
   6   4   1       17.02       13.42      0.35 o 
   7   4   1      453.43      444.88      3.30 o 
   8   4   1      254.22      273.00      2.44 o 
  -8   5   1      205.44      218.92      2.14 o 
  -7   5   1        0.33        0.67      0.11 o 
  -6   5   1      202.82      208.21      2.09 o 
  -5   5   1        9.91       12.18      0.30 o 
  -4   5   1      916.99      918.61      3.56 o 
  -3   5   1      581.75      572.91      1.99 o 
  -2   5   1      130.22      133.96      1.35 o 
  -1   5   1      621.57      671.21      3.27 o 
   0   5   1      279.51      250.90      1.72 o 
   1   5   1      135.55      119.95      1.37 o 
   2   5   1      304.40      314.31      2.15 o 
   3   5   1      134.74      140.67      1.19 o 
   4   5   1        2.43        3.97      0.34 o 
   5   5   1      244.70      241.71      3.13 o 
   6   5   1      180.08      193.04      2.16 o 
   7   5   1        5.35        4.67      0.22 o 
   8   5   1      131.75      147.61      1.64 o 
  -7   6   1       11.41       14.69      0.39 o 
  -6   6   1      227.94      227.83      3.84 o 
  -5   6   1      184.10      174.15      1.28 o 
  -4   6   1      950.78      975.69      5.64 o 
  -3   6   1      199.77      189.51      2.16 o 
  -2   6   1      758.47      737.02      6.38 o 
  -1   6   1      104.56      110.09      1.63 o 
   0   6   1        4.96        3.99      0.22 o 
   1   6   1        0.26        0.56      0.15 o 
   2   6   1        5.30        4.77      0.24 o 
   3   6   1       42.30       39.57      0.67 o 
   4   6   1      231.07      230.80      2.64 o 
   5   6   1       61.83       54.92      0.70 o 
   6   6   1      348.20      362.25      5.67 o 
   7   6   1       35.49       30.76      0.67 o 
  -6   7   1        4.53        6.32      0.32 o 
  -5   7   1        3.30        3.47      0.20 o 
  -4   7   1      188.02      201.42      1.56 o 
  -3   7   1        0.28        0.69      0.11 o 
  -2   7   1      433.40      419.00      2.46 o 
  -1   7   1      149.56      138.94      1.36 o 
   0   7   1      936.23      966.06      3.97 o 
   1   7   1       46.73       47.56      0.91 o 
   2   7   1      212.01      206.81      3.68 o 
   3   7   1        0.06        0.32      0.09 o 
   4   7   1      117.65      116.54      1.35 o 
   5   7   1        0.17        0.56      0.14 o 
   6   7   1       36.22       46.87      1.16 o 
  -5   8   1      148.58      165.00      2.53 o 
  -4   8   1       20.50       22.93      0.51 o 
  -3   8   1       20.34       20.15      0.58 o 
  -2   8   1      277.48      296.91      2.27 o 
  -1   8   1        8.27        8.52      0.29 o 
   0   8   1       34.09       31.24      0.66 o 
   1   8   1       12.82        9.73      0.39 o 
   2   8   1      307.92      324.76      3.54 o 
   3   8   1        0.03        0.21      0.09 o 
   4   8   1        3.63        4.26      0.21 o 
  -2   9   1       12.21       12.64      0.70 o 
  -1   9   1       82.56       77.65      1.81 o 
   0   9   1      192.72      208.69      2.59 o 
   1   9   1        2.03        1.90      0.15 o 
 -10   0   2        7.07        6.37      0.39 o 
  -8   0   2        9.85       10.51      0.63 o 
  -6   0   2       17.11       23.52      0.60 o 
  -4   0   2      838.67      775.21      8.32 o 
   0   0   2       21.98       14.94      0.80 o 
   2   0   2     6961.33     6697.00     19.75 o 
   4   0   2     2358.37     2236.40     78.36 o 
   6   0   2      107.12      102.91      1.42 o 
   8   0   2      589.36      607.77     10.15 o 
 -10   1   2      289.14      325.01      2.78 o 
  -9   1   2        7.65        7.06      0.35 o 
  -8   1   2       47.56       48.29      1.13 o 
  -7   1   2      127.65      134.91      1.69 o 
  -6   1   2      435.54      407.65      5.04 o 
  -5   1   2     1469.23     1518.04     18.47 o 
  -4   1   2      146.07      144.12      3.15 o 
  -3   1   2      115.30      113.02      1.45 o 
  -2   1   2     1345.45     1409.02     12.37 o 
  -1   1   2        6.86        3.68      0.19 o 
   0   1   2     1388.19     1284.68     33.73 o 
   1   1   2      149.51      162.33      1.89 o 
   2   1   2     2626.22     2619.74     15.74 o 
   3   1   2        4.39        5.64      0.40 o 
   4   1   2      368.05      330.74      2.20 o 
   5   1   2       47.92       56.24      0.72 o 
   6   1   2     1798.16     1848.46     13.79 o 
   7   1   2      108.63      114.25      1.27 o 
   8   1   2      172.12      180.06      1.71 o 
   9   1   2       58.75       62.09      1.28 o 
  -9   2   2       80.33       74.93      1.50 o 
  -8   2   2      123.35      128.68      2.33 o 
  -7   2   2      223.09      218.25      2.02 o 
  -6   2   2       63.11       54.97      0.72 o 
  -5   2   2      136.85      132.70      1.08 o 
  -4   2   2      326.46      290.87      5.55 o 
  -3   2   2     1655.96     1693.35     36.42 o 
  -2   2   2      835.45      810.42      3.18 o 
  -1   2   2      172.42      182.30      1.86 o 
   0   2   2     2357.16     2376.11     16.94 o 
   1   2   2     1253.72     1224.37     18.68 o 
   2   2   2       18.92       15.99      0.50 o 
   3   2   2      550.61      665.86      4.18 o 
   4   2   2       89.27       91.16      1.00 o 
   5   2   2       27.96       30.72      0.42 o 
   6   2   2      997.43     1014.07      8.57 o 
   7   2   2       35.41       35.85      0.60 o 
   8   2   2      410.72      436.27      2.56 o 
   9   2   2       70.97       63.90      1.73 o 
  -9   3   2      118.72      125.73      5.30 o 
  -8   3   2      184.24      194.87      3.34 o 
  -7   3   2        2.77        3.54      0.23 o 
  -6   3   2      847.40      830.68      5.31 o 
  -5   3   2      615.52      605.04      3.63 o 
  -4   3   2       99.13       92.23      0.65 o 
  -3   3   2        7.34        6.47      0.36 o 
  -2   3   2     3320.85     3371.63     89.26 o 
  -1   3   2       69.93       64.94      2.33 o 
   0   3   2      348.65      345.31      3.89 o 
   1   3   2      187.39      195.56      3.99 o 
   2   3   2     1340.28     1361.28     20.79 o 
   3   3   2      457.61      452.03      7.16 o 
   4   3   2        3.42        3.28      0.16 o 
   5   3   2        2.26        4.46      0.18 o 
   6   3   2        3.96        3.81      0.17 o 
   7   3   2      532.62      521.13      3.60 o 
   8   3   2      217.55      222.82      1.81 o 
   9   3   2        5.51        5.22      0.47 o 
  -9   4   2      164.76      173.89      6.45 o 
  -8   4   2      311.52      339.82      9.84 o 
  -7   4   2       11.06        9.53      0.37 o 
  -6   4   2       99.03      100.37      1.40 o 
  -5   4   2       12.25       12.88      0.29 o 
  -4   4   2       10.92        8.63      0.30 o 
  -3   4   2      324.65      310.11      1.96 o 
  -2   4   2      650.41      695.22      2.94 o 
  -1   4   2      255.44      260.78      6.98 o 
   0   4   2      167.60      159.24      2.72 o 
   1   4   2      176.45      155.35      1.81 o 
   2   4   2      186.07      189.50      1.14 o 
   3   4   2       67.40       70.43      0.58 o 
   4   4   2      314.08      330.25      2.27 o 
   5   4   2     1386.01     1405.32     13.99 o 
   6   4   2      415.92      413.59      3.51 o 
   7   4   2      143.36      129.65      1.15 o 
   8   4   2        2.24        2.76      0.22 o 
  -8   5   2        2.47        2.70      0.22 o 
  -7   5   2      115.90      125.51      1.53 o 
  -6   5   2      198.55      189.78      1.61 o 
  -5   5   2        3.73        3.63      0.23 o 
  -4   5   2       31.81       33.88      0.55 o 
  -3   5   2      137.64      145.28      1.20 o 
  -2   5   2      140.70      131.76      1.32 o 
  -1   5   2      289.41      253.91      2.06 o 
   0   5   2      629.67      676.95      2.49 o 
   1   5   2       79.30       85.29      0.90 o 
   2   5   2      465.75      449.46      4.76 o 
   3   5   2      835.17      818.25      7.71 o 
   4   5   2       16.53       18.58      0.47 o 
   5   5   2      230.97      240.56      2.59 o 
   6   5   2        2.56        4.50      0.20 o 
   7   5   2      202.80      203.53      2.54 o 
  -7   6   2      301.89      334.23      3.49 o 
  -6   6   2       35.03       33.32      0.65 o 
  -5   6   2      110.60      108.18      1.01 o 
  -4   6   2       40.37       39.19      0.68 o 
  -3   6   2        7.08        6.28      0.28 o 
  -2   6   2        1.25        1.53      0.16 o 
  -1   6   2        4.79        3.63      0.21 o 
   0   6   2       80.46       84.27      0.98 o 
   1   6   2      685.49      659.09      3.28 o 
   2   6   2      234.74      223.51      2.26 o 
   3   6   2      827.89      835.46      7.06 o 
   4   6   2      221.97      201.73      1.76 o 
   5   6   2      289.71      287.93      3.17 o 
   6   6   2        6.65        8.11      0.26 o 
   7   6   2       31.78       36.14      1.86 o 
  -6   7   2        0.02        0.26      0.10 o 
  -5   7   2      164.50      165.39      2.22 o 
  -4   7   2        0.07        0.17      0.07 o 
  -3   7   2      180.76      180.00      1.41 o 
  -2   7   2       27.12       26.64      0.54 o 
  -1   7   2      763.82      784.05      4.84 o 
   0   7   2      128.34      115.02      1.32 o 
   1   7   2      258.75      240.42      3.70 o 
   2   7   2        3.48        4.22      0.47 o 
   3   7   2      173.81      196.78      2.64 o 
   4   7   2        5.64        5.87      0.28 o 
   5   7   2        4.81        7.03      0.38 o 
   6   7   2       67.20       84.78      1.92 o 
  -4   8   2        0.05        0.31      0.11 o 
  -3   8   2      259.44      280.62      2.44 o 
  -2   8   2        4.84        3.18      0.23 o 
  -1   8   2       18.76       17.06      0.50 o 
   0   8   2        6.23        7.02      0.30 o 
   1   8   2      292.60      307.95      2.14 o 
   2   8   2       34.54       34.95      0.70 o 
   3   8   2       12.94       15.00      0.53 o 
   4   8   2      204.32      231.21      1.95 o 
  -1   9   2      221.79      265.84      2.43 o 
   0   9   2      112.32      111.39      1.55 o 
  -9   0   3      449.08      420.18      4.93 o 
  -7   0   3      498.22      515.96     14.59 o 
  -5   0   3      894.32      855.32     13.67 o 
  -3   0   3      780.74      907.55     27.31 o 
   1   0   3     1087.85     1269.09      9.43 o 
   3   0   3      826.17      732.02      4.01 o 
   5   0   3      790.17      845.00      3.73 o 
   7   0   3      664.92      704.62      4.27 o 
   9   0   3       14.30       10.93      0.69 o 
  -9   1   3      371.16      365.65      3.91 o 
  -8   1   3      120.80      117.36      1.64 o 
  -7   1   3      524.54      533.06      9.94 o 
  -6   1   3        0.52        0.76      0.12 o 
  -5   1   3       33.91       41.50      0.72 o 
  -4   1   3      223.67      221.52      3.38 o 
  -3   1   3     2185.87     2224.69     27.70 o 
  -2   1   3      115.16      123.74      1.91 o 
  -1   1   3        9.20        9.36      0.85 o 
   0   1   3       65.36       68.11      1.95 o 
   1   1   3     3866.04     3859.61     17.39 o 
   2   1   3      126.46      130.36      7.56 o 
   3   1   3       13.59       16.62      0.42 o 
   4   1   3        8.09        6.77      0.22 o 
   5   1   3      740.72      775.07      8.07 o 
   6   1   3      195.17      211.58      2.16 o 
   7   1   3      921.05      968.38      4.02 o 
   8   1   3       14.46       19.07      0.69 o 
   9   1   3      253.93      221.44      3.07 o 
  -9   2   3      157.68      160.36      2.52 o 
  -8   2   3       16.38       16.27      0.70 o 
  -7   2   3        0.23        0.52      0.13 o 
  -6   2   3       40.15       35.08      0.69 o 
  -5   2   3     1958.40     1922.56      4.47 o 
  -4   2   3        7.62        6.50      0.31 o 
  -3   2   3      343.78      367.83      3.27 o 
  -2   2   3      109.89      105.53      1.67 o 
  -1   2   3     1220.30     1219.16     39.49 o 
   0   2   3      823.09      827.48     27.32 o 
   1   2   3      875.79      878.28      5.75 o 
   2   2   3       31.98       35.68      1.23 o 
   3   2   3     3386.93     3214.12     19.11 o 
   4   2   3        1.53        1.01      0.12 o 
   5   2   3       25.26       25.05      0.42 o 
   6   2   3       28.06       27.54      0.54 o 
   7   2   3      266.80      274.70      1.76 o 
   8   2   3       64.49       67.39      0.98 o 
  -9   3   3       54.60       55.95      1.08 o 
  -8   3   3      144.94      142.48      2.28 o 
  -7   3   3      139.86      147.44      1.32 o 
  -6   3   3       71.46       72.83      1.04 o 
  -5   3   3      402.19      404.43      2.73 o 
  -4   3   3        6.55        6.60      0.21 o 
  -3   3   3      167.64      147.73      1.76 o 
  -2   3   3      331.31      325.93     14.33 o 
  -1   3   3       17.06       16.98      0.82 o 
   0   3   3      543.52      523.22      8.47 o 
   1   3   3       22.99       13.79      0.81 o 
   2   3   3       28.81       24.01      1.11 o 
   3   3   3     1146.32     1185.88     13.93 o 
   4   3   3       64.64       61.09      0.53 o 
   5   3   3      372.83      370.50      3.13 o 
   6   3   3      306.80      293.48      2.35 o 
   7   3   3       26.47       27.48      0.67 o 
   8   3   3        1.84        1.46      0.18 o 
  -9   4   3      170.48      180.66      1.87 o 
  -8   4   3       28.56       31.89      0.65 o 
  -7   4   3       36.24       33.95      0.60 o 
  -6   4   3      190.48      195.09      1.60 o 
  -5   4   3      469.83      461.65      3.54 o 
  -4   4   3      716.35      696.48      2.76 o 
  -3   4   3        6.39        8.39      0.22 o 
  -2   4   3     1452.60     1532.06     21.41 o 
  -1   4   3        2.93        3.90      0.39 o 
   0   4   3     1137.53     1167.72      3.91 o 
   1   4   3       31.77       34.00      0.54 o 
   2   4   3      550.84      566.19      6.79 o 
   3   4   3      919.39      945.11      7.56 o 
   4   4   3      410.08      403.32      1.71 o 
   5   4   3        0.92        0.90      0.11 o 
   6   4   3       40.31       44.68      0.64 o 
   7   4   3      196.18      201.39      2.02 o 
   8   4   3      101.01       99.36      1.55 o 
  -8   5   3      245.06      257.32      1.96 o 
  -7   5   3       41.08       43.71      0.67 o 
  -6   5   3       37.46       36.18      0.60 o 
  -5   5   3      110.46      110.04      1.07 o 
  -4   5   3      817.94      818.98      4.62 o 
  -3   5   3      153.12      149.25      1.62 o 
  -2   5   3      896.89      923.94      8.00 o 
  -1   5   3       15.84       16.73      0.43 o 
   0   5   3      885.27      924.02      7.23 o 
   1   5   3      176.29      173.73      2.69 o 
   2   5   3      937.13      954.52      8.54 o 
   3   5   3       64.13       60.39      0.73 o 
   4   5   3       25.94       27.43      0.55 o 
   5   5   3        5.06        6.04      0.58 o 
   6   5   3      434.97      405.14      4.52 o 
   7   5   3        0.15        0.91      0.15 o 
  -7   6   3        0.92        2.06      0.24 o 
  -6   6   3      630.14      662.96      3.21 o 
  -5   6   3       96.91       94.89      1.02 o 
  -4   6   3      252.08      247.23      2.87 o 
  -3   6   3       70.95       72.47      1.23 o 
  -2   6   3      402.26      402.32      3.78 o 
  -1   6   3      637.04      627.53      7.26 o 
   0   6   3      567.35      566.56      6.19 o 
   1   6   3      151.08      154.69      4.16 o 
   2   6   3      499.00      522.74      3.33 o 
   3   6   3       98.13       95.75      1.33 o 
   4   6   3      999.60     1005.38      4.29 o 
   5   6   3        0.82        1.35      0.12 o 
   6   6   3       79.17       81.43      1.99 o 
  -6   7   3       18.94       20.86      0.65 o 
  -5   7   3        0.00        0.19      0.08 o 
  -4   7   3      942.09      958.18      4.79 o 
  -3   7   3        9.31       10.16      0.35 o 
  -2   7   3       34.06       34.85      0.68 o 
  -1   7   3        5.31        5.68      0.25 o 
   0   7   3        3.90        3.98      0.26 o 
   1   7   3        1.82        2.27      0.26 o 
   2   7   3     1248.33     1248.47     15.69 o 
   3   7   3        2.55        1.82      0.19 o 
   4   7   3       26.10       25.65      0.55 o 
   5   7   3       12.24       12.25      0.34 o 
  -4   8   3       97.36       93.35      1.18 o 
  -3   8   3       45.85       45.59      0.88 o 
  -2   8   3      162.81      156.09      1.46 o 
  -1   8   3        0.33        0.35      0.10 o 
   0   8   3      179.16      166.89      1.20 o 
   1   8   3       71.30       73.33      1.02 o 
   2   8   3       73.28       63.38      1.03 o 
   3   8   3       10.46       11.66      0.54 o 
  -8   0   4      231.59      221.83      4.87 o 
  -6   0   4     1244.78     1289.51     11.49 o 
  -4   0   4     1727.79     1738.69     14.41 o 
  -2   0   4      610.86      514.63      5.95 o 
   0   0   4     2167.61     2199.34     13.30 o 
   2   0   4      794.22      748.26      8.81 o 
   4   0   4      200.08      210.83      5.32 o 
   6   0   4       14.53       13.87      0.53 o 
   8   0   4        3.57        3.13      0.48 o 
  -9   1   4       61.73       60.00      0.87 o 
  -8   1   4     1009.86      982.49      3.93 o 
  -7   1   4       14.05       13.40      0.67 o 
  -6   1   4       88.05       82.72      1.32 o 
  -5   1   4       72.89       69.40      0.94 o 
  -4   1   4      916.47      881.11      9.15 o 
  -3   1   4      165.39      167.73      2.86 o 
  -2   1   4      404.57      456.45      7.61 o 
  -1   1   4      185.17      187.55      7.46 o 
   0   1   4     1396.19     1425.97     47.18 o 
   1   1   4       12.68       11.42      1.02 o 
   2   1   4       23.25       22.03      1.07 o 
   3   1   4     1192.45     1285.92     15.75 o 
   4   1   4      898.06      829.66     12.83 o 
   5   1   4       32.48       36.59      0.56 o 
   6   1   4        0.47        0.70      0.12 o 
   7   1   4        7.84        7.65      0.30 o 
   8   1   4      300.23      276.37      7.36 o 
  -9   2   4       32.03       30.60      0.54 o 
  -8   2   4      441.67      422.72      2.55 o 
  -7   2   4       22.36       23.32      0.68 o 
  -6   2   4      271.30      278.69      1.87 o 
  -5   2   4       68.89       71.08      0.87 o 
  -4   2   4       59.27       57.73      0.76 o 
  -3   2   4      755.92      727.62     18.18 o 
  -2   2   4     1543.31     1618.58     98.42 o 
  -1   2   4      282.94      289.95     14.91 o 
   0   2   4      204.41      187.87      3.90 o 
   1   2   4      720.10      678.93      5.87 o 
   2   2   4      573.49      534.06      5.48 o 
   3   2   4       81.59       80.65      0.74 o 
   4   2   4       52.59       46.28      1.06 o 
   5   2   4      199.21      200.81      2.89 o 
   6   2   4      114.21      122.40      1.93 o 
   7   2   4      112.56      108.07      1.21 o 
   8   2   4        2.47        3.00      0.23 o 
  -9   3   4      249.17      247.78      3.92 o 
  -8   3   4        8.72        8.30      0.39 o 
  -7   3   4       15.37       14.87      0.40 o 
  -6   3   4        6.48        5.78      0.31 o 
  -5   3   4      266.64      248.56      3.10 o 
  -4   3   4      999.89     1006.91      6.44 o 
  -3   3   4       20.36       21.55      0.44 o 
  -2   3   4      201.08      204.86      1.32 o 
  -1   3   4       27.86       25.92      1.15 o 
   0   3   4     2535.50     2555.60     11.77 o 
   1   3   4       92.68       96.93      2.12 o 
   2   3   4      109.76      103.20      0.89 o 
   3   3   4      896.69      917.39      6.67 o 
   4   3   4      592.09      565.95      9.30 o 
   5   3   4       14.98       15.34      0.35 o 
   6   3   4      149.63      143.89      2.17 o 
   7   3   4       60.32       65.11      1.01 o 
   8   3   4      171.28      154.24      2.72 o 
  -8   4   4      178.78      174.66      2.15 o 
  -7   4   4      951.80      967.67     10.20 o 
  -6   4   4      176.23      181.53      2.56 o 
  -5   4   4       40.32       40.62      0.60 o 
  -4   4   4       61.17       51.94      0.62 o 
  -3   4   4       81.24       73.70      0.69 o 
  -2   4   4      179.65      173.30      2.37 o 
  -1   4   4      490.92      497.65      3.61 o 
   0   4   4      728.93      773.06      6.33 o 
   1   4   4      264.15      248.60      2.28 o 
   2   4   4       18.55       13.87      0.40 o 
   3   4   4        7.40        6.85      0.27 o 
   4   4   4       33.87       32.61      0.49 o 
   5   4   4       11.15        9.84      0.29 o 
   6   4   4      450.22      439.10      5.41 o 
   7   4   4      262.97      266.12      2.26 o 
  -8   5   4        0.68        0.51      0.14 o 
  -7   5   4      135.48      138.90      1.69 o 
  -6   5   4        3.73        4.20      0.23 o 
  -5   5   4      684.42      700.77      3.14 o 
  -4   5   4      384.14      384.60      3.12 o 
  -3   5   4      145.17      148.11      1.00 o 
  -2   5   4      286.41      292.19      1.64 o 
  -1   5   4      200.18      186.53      2.62 o 
   0   5   4      113.17      107.78      1.84 o 
   1   5   4      349.17      361.94      8.42 o 
   2   5   4       99.78      104.73      2.44 o 
   3   5   4        2.09        2.29      0.21 o 
   4   5   4      208.15      199.15      1.45 o 
   5   5   4      193.64      202.14      2.86 o 
   6   5   4        9.69        8.13      0.36 o 
   7   5   4      122.15      125.08      1.69 o 
  -7   6   4      148.09      155.27      1.45 o 
  -6   6   4      104.83      101.73      1.28 o 
  -5   6   4      701.48      707.04      5.09 o 
  -4   6   4      102.19       98.30      1.18 o 
  -3   6   4      590.37      577.61      4.79 o 
  -2   6   4       39.34       42.13      0.75 o 
  -1   6   4        0.47        0.79      0.12 o 
   0   6   4        1.90        1.57      0.20 o 
   1   6   4        3.17        3.85      0.37 o 
   2   6   4       11.36       11.31      0.45 o 
   3   6   4      302.19      295.01      2.22 o 
   4   6   4       67.68       60.44      0.82 o 
   5   6   4      264.87      268.03      2.57 o 
   6   6   4       41.38       31.32      0.85 o 
  -6   7   4        2.30        2.02      0.21 o 
  -5   7   4      159.37      169.49      3.40 o 
  -4   7   4        0.46        1.38      0.22 o 
  -3   7   4      466.52      452.90      4.08 o 
  -2   7   4      108.34      102.60      1.05 o 
  -1   7   4      781.74      805.07      3.44 o 
   0   7   4       45.54       43.44      0.68 o 
   1   7   4      170.92      160.47      1.58 o 
   2   7   4        0.66        0.58      0.12 o 
   3   7   4       56.34       52.84      1.28 o 
   4   7   4        1.82        2.73      0.20 o 
   5   7   4       49.99       57.06      3.14 o 
  -4   8   4        5.51        5.26      0.27 o 
  -3   8   4      211.02      225.44      1.87 o 
  -2   8   4        5.80        4.85      0.25 o 
  -1   8   4       40.36       38.04      0.61 o 
   0   8   4       21.15       18.07      0.38 o 
   1   8   4      256.81      271.40      4.25 o 
   2   8   4        0.50        0.59      0.27 o 
   3   8   4        9.30        9.89      0.53 o 
  -9   0   5       10.68        9.85      0.47 o 
  -7   0   5        5.27        4.89      0.41 o 
  -5   0   5      419.34      411.46      3.52 o 
  -3   0   5       60.72       83.01      2.48 o 
  -1   0   5       22.50       16.31      1.25 o 
   1   0   5     2696.31     2670.75     33.18 o 
   3   0   5     1501.60     1558.57     15.94 o 
   5   0   5       70.87       62.62      1.52 o 
   7   0   5      510.01      498.67     21.62 o 
  -9   1   5       55.93       53.87      0.77 o 
  -8   1   5       76.72       73.55      1.04 o 
  -7   1   5      187.42      171.57      1.64 o 
  -6   1   5      605.58      594.51      6.15 o 
  -5   1   5      178.23      178.77      1.87 o 
  -4   1   5       84.82       83.39      0.81 o 
  -3   1   5      555.00      553.80      4.38 o 
  -2   1   5        0.51        0.44      0.16 o 
  -1   1   5      285.75      327.55     14.51 o 
   0   1   5       88.15       89.96      2.20 o 
   1   1   5     1049.61      984.20      9.32 o 
   2   1   5        5.03        5.06      0.20 o 
   3   1   5      267.16      247.46      2.30 o 
   4   1   5       58.77       59.63      0.80 o 
   5   1   5     1210.53     1210.90      5.78 o 
   6   1   5       96.86       97.39      1.97 o 
   7   1   5      148.13      148.67      4.28 o 
   8   1   5       57.70       52.05      2.62 o 
  -9   2   5       81.42       83.67      0.88 o 
  -8   2   5      138.49      130.98      1.21 o 
  -7   2   5       37.94       32.67      0.71 o 
  -6   2   5       69.86       72.28      0.91 o 
  -5   2   5      144.79      124.79      1.16 o 
  -4   2   5      831.41      804.31      8.22 o 
  -3   2   5      316.25      309.03      4.35 o 
  -2   2   5       57.09       56.26      0.75 o 
  -1   2   5     1020.80     1013.39     25.64 o 
   0   2   5      385.83      366.73      4.73 o 
   1   2   5       70.39       61.29      0.70 o 
   2   2   5      348.21      361.08      2.28 o 
   3   2   5       82.36       90.56      3.04 o 
   4   2   5       36.22       35.37      0.76 o 
   5   2   5      961.89      959.90     10.34 o 
   6   2   5       15.62       15.63      0.41 o 
   7   2   5      381.57      374.04      2.61 o 
   8   2   5       90.96       59.52     14.95 o 
  -9   3   5      134.50      128.82      1.50 o 
  -8   3   5        0.16        0.21      0.11 o 
  -7   3   5      606.74      591.02      3.41 o 
  -6   3   5      297.43      290.60      3.50 o 
  -5   3   5       49.50       47.64      1.47 o 
  -4   3   5        1.69        1.04      0.14 o 
  -3   3   5     1007.98      951.87      6.71 o 
  -2   3   5       78.23       76.44      1.14 o 
  -1   3   5      358.94      354.81      2.82 o 
   0   3   5      112.02      115.95      0.91 o 
   1   3   5      518.82      541.19      3.60 o 
   2   3   5      346.12      325.18      4.08 o 
   3   3   5        5.87        4.95      0.24 o 
   4   3   5       12.87       14.19      0.43 o 
   5   3   5        2.38        2.14      0.21 o 
   6   3   5      463.03      451.73      6.02 o 
   7   3   5      242.74      226.51      2.03 o 
  -8   4   5        2.73        2.28      0.20 o 
  -7   4   5       64.50       65.34      0.79 o 
  -6   4   5       17.43       18.15      0.49 o 
  -5   4   5        8.24        8.81      0.38 o 
  -4   4   5      210.33      209.69      2.90 o 
  -3   4   5      229.96      220.73      1.94 o 
  -2   4   5       59.94       62.06      0.86 o 
  -1   4   5      147.60      139.13      1.76 o 
   0   4   5      157.56      145.42      1.83 o 
   1   4   5      227.27      217.52      3.12 o 
   2   4   5       35.71       34.52      0.68 o 
   3   4   5      295.72      307.61      5.02 o 
   4   4   5      966.05      987.79     11.37 o 
   5   4   5      426.40      395.11      2.83 o 
   6   4   5       90.76       77.92      1.00 o 
   7   4   5        0.27        0.17      0.09 o 
  -7   5   5      115.47      110.80      2.02 o 
  -6   5   5       12.37       12.20      0.36 o 
  -5   5   5        0.13        0.35      0.10 o 
  -4   5   5       39.99       42.75      0.65 o 
  -3   5   5      112.03      110.47      1.03 o 
  -2   5   5      200.96      182.78      1.73 o 
  -1   5   5      371.01      372.33      5.50 o 
   0   5   5       25.11       24.45      0.67 o 
   1   5   5      201.79      203.71      6.77 o 
   2   5   5      536.53      551.46      4.42 o 
   3   5   5        6.75        8.65      0.46 o 
   4   5   5      183.56      184.80      1.46 o 
   5   5   5        5.16        6.74      0.44 o 
   6   5   5      157.72      154.44      1.99 o 
  -6   6   5       31.38       31.64      0.76 o 
  -5   6   5       24.62       24.91      0.66 o 
  -4   6   5        4.54        4.27      0.29 o 
  -3   6   5        2.59        2.31      0.27 o 
  -2   6   5        3.16        2.53      0.20 o 
  -1   6   5       15.36       16.26      0.46 o 
   0   6   5      478.64      467.60      3.19 o 
   1   6   5      150.51      151.91      2.87 o 
   2   6   5      471.75      483.86      3.90 o 
   3   6   5      178.29      166.40      1.86 o 
   4   6   5      274.66      273.96      5.59 o 
   5   6   5        4.47        4.67      0.19 o 
  -5   7   5        0.02        0.31      0.10 o 
  -4   7   5       88.25       88.26      1.11 o 
  -3   7   5       11.12       10.14      0.40 o 
  -2   7   5      463.48      461.47      7.25 o 
  -1   7   5       74.73       70.97      0.85 o 
   0   7   5      105.93       94.56      1.07 o 
   1   7   5        3.90        4.47      0.28 o 
   2   7   5      123.44      133.17      7.20 o 
   3   7   5        9.29       10.09      0.36 o 
   4   7   5        5.15        6.11      0.25 o 
  -3   8   5        1.48        0.81      0.15 o 
  -2   8   5        4.54        3.58      0.28 o 
  -1   8   5        1.44        1.57      0.20 o 
   0   8   5      247.03      238.18      2.15 o 
   1   8   5       30.49       30.55      0.91 o 
   2   8   5        6.23        7.07      0.38 o 
  -8   0   6      263.53      252.51      3.69 o 
  -6   0   6      545.80      512.37      4.05 o 
  -4   0   6      222.92      226.65      2.17 o 
  -2   0   6    11004.22    11500.30    263.88 o 
   0   0   6      285.25      362.01      7.83 o 
   2   0   6      344.98      321.08      2.15 o 
   4   0   6      515.26      531.64      4.37 o 
   6   0   6      633.53      620.26     19.95 o 
  -9   1   6       37.66       35.79      0.81 o 
  -8   1   6      270.05      256.34      2.06 o 
  -7   1   6        0.10        0.00      0.15 o 
  -6   1   6       25.64       28.52      0.74 o 
  -5   1   6       69.32       68.45      1.16 o 
  -4   1   6      883.55      879.47      3.94 o 
  -3   1   6       28.43       28.19      0.58 o 
  -2   1   6        7.47        7.35      0.25 o 
  -1   1   6       12.65       13.56      0.36 o 
   0   1   6     2036.82     2150.44     35.08 o 
   1   1   6        5.30        4.97      0.28 o 
   2   1   6       71.66       81.96      1.34 o 
   3   1   6        4.32        4.98      0.59 o 
   4   1   6      572.09      613.12      3.64 o 
   5   1   6      119.70      126.45      2.09 o 
   6   1   6      911.84      895.05      4.72 o 
   7   1   6        1.45        2.21      0.23 o 
  -9   2   6        8.37        6.83      1.46 o 
  -8   2   6        0.61        1.05      0.15 o 
  -7   2   6       22.17       23.31      0.50 o 
  -6   2   6      910.67      918.94      5.01 o 
  -5   2   6        5.19        6.61      0.30 o 
  -4   2   6       63.67       69.06      0.79 o 
  -3   2   6       13.66       16.30      0.34 o 
  -2   2   6      607.81      633.14      5.94 o 
  -1   2   6      387.34      391.59      3.50 o 
   0   2   6      327.07      317.60      2.58 o 
   1   2   6       14.83       11.91      0.29 o 
   2   2   6     1834.26     1839.16     23.82 o 
   3   2   6        0.83        1.23      0.13 o 
   4   2   6       16.43       15.90      0.43 o 
   5   2   6       17.93       17.51      0.43 o 
   6   2   6      216.23      202.87      1.92 o 
   7   2   6       72.17       68.60      1.16 o 
  -8   3   6       61.06       61.60      1.29 o 
  -7   3   6       34.11       34.82      0.71 o 
  -6   3   6      101.18      100.74      1.64 o 
  -5   3   6        4.40        5.03      0.24 o 
  -4   3   6      186.12      174.43      2.13 o 
  -3   3   6      164.17      149.32      1.28 o 
  -2   3   6       34.79       35.16      0.77 o 
  -1   3   6      305.67      290.25      2.19 o 
   0   3   6       79.54       73.90      1.21 o 
   1   3   6       54.19       57.18      0.81 o 
   2   3   6      699.52      722.65      9.51 o 
   3   3   6       25.96       26.26      0.62 o 
   4   3   6      319.37      308.17      4.20 o 
   5   3   6      284.63      269.52      3.66 o 
   6   3   6       22.25       21.80      0.56 o 
   7   3   6        5.90        5.23      0.33 o 
  -8   4   6       34.37       33.02      0.76 o 
  -7   4   6      115.47      117.65      1.31 o 
  -6   4   6      245.95      241.50      2.30 o 
  -5   4   6      364.16      363.90      9.96 o 
  -4   4   6        1.55        2.68      0.29 o 
  -3   4   6      700.36      704.86     10.80 o 
  -2   4   6       14.33       13.32      0.39 o 
  -1   4   6      542.83      531.18      6.88 o 
   0   4   6       18.78       17.15      0.57 o 
   1   4   6      261.72      259.54      6.45 o 
   2   4   6      646.82      666.99     13.43 o 
   3   4   6      365.02      372.10      4.58 o 
   4   4   6        0.56        1.17      0.14 o 
   5   4   6       31.56       32.87      0.82 o 
   6   4   6      119.54      115.19      4.33 o 
  -7   5   6       26.04       27.19      0.75 o 
  -6   5   6       74.45       72.16      4.54 o 
  -5   5   6      471.39      472.64      4.38 o 
  -4   5   6       77.31       72.96      1.52 o 
  -3   5   6      499.11      498.84      6.44 o 
  -2   5   6       24.40       24.94      0.61 o 
  -1   5   6      471.47      477.61      2.99 o 
   0   5   6       96.80       95.18      2.78 o 
   1   5   6      620.13      594.05     10.17 o 
   2   5   6       57.53       54.55      1.38 o 
   3   5   6       19.04       18.12      0.64 o 
   4   5   6        3.25        3.64      0.24 o 
   5   5   6      400.17      382.09      3.15 o 
   6   5   6        3.78        4.77      0.57 o 
  -6   6   6       60.95       60.78      1.17 o 
  -5   6   6      118.28      117.34      1.84 o 
  -4   6   6       21.71       21.05      0.69 o 
  -3   6   6      254.94      248.27      2.40 o 
  -2   6   6      308.85      296.60      2.61 o 
  -1   6   6      423.02      407.08      4.84 o 
   0   6   6       89.47       84.11      2.24 o 
   1   6   6      380.17      367.85      3.60 o 
   2   6   6       52.22       49.09      1.10 o 
   3   6   6      801.56      807.29     20.24 o 
   4   6   6        3.37        3.46      0.23 o 
   5   6   6       36.37       38.27      0.85 o 
  -4   7   6        7.62        8.33      0.36 o 
  -3   7   6       42.55       44.11      1.07 o 
  -2   7   6       10.45       10.60      0.38 o 
  -1   7   6        1.18        1.39      0.19 o 
   0   7   6        0.73        0.72      0.13 o 
   1   7   6      895.09      836.19      5.42 o 
   2   7   6        8.31        5.85      1.16 o 
   3   7   6       26.93       24.16      1.69 o 
  -9   0   7      144.32      149.48      2.27 o 
  -7   0   7      639.71      633.91      9.80 o 
  -5   0   7      467.30      489.24      2.92 o 
  -3   0   7      428.92      415.86     10.41 o 
  -1   0   7      807.32      844.83     18.25 o 
   1   0   7      543.60      555.65      4.13 o 
   3   0   7      121.15      128.29      2.28 o 
   5   0   7       24.20       21.51      1.28 o 
   7   0   7        4.22        3.54      0.81 o 
  -8   1   7        5.25        4.62      0.22 o 
  -7   1   7       37.41       36.39      0.73 o 
  -6   1   7       18.91       18.45      0.80 o 
  -5   1   7      487.39      511.67      9.37 o 
  -4   1   7       41.35       42.95      0.91 o 
  -3   1   7       85.32       97.68      1.84 o 
  -2   1   7      110.01      113.82      1.54 o 
  -1   1   7      811.90      878.38     11.83 o 
   0   1   7        7.11        8.00      0.23 o 
   1   1   7        8.28       10.52      0.36 o 
   2   1   7      447.09      463.94      5.31 o 
   3   1   7      700.02      702.18     12.75 o 
   4   1   7        2.27        2.96      0.22 o 
   5   1   7        0.55        0.94      0.15 o 
   6   1   7        5.99        5.56      0.31 o 
   7   1   7      198.45      181.57      1.57 o 
  -8   2   7       27.00       23.27      2.07 o 
  -7   2   7      180.90      185.41      3.99 o 
  -6   2   7        8.86        8.46      0.35 o 
  -5   2   7       41.20       45.23      1.64 o 
  -4   2   7      292.58      288.96      6.12 o 
  -3   2   7      650.06      649.16      3.75 o 
  -2   2   7      107.18      108.09      1.12 o 
  -1   2   7       36.04       35.38      0.99 o 
   0   2   7      173.03      170.67      2.30 o 
   1   2   7      337.83      330.46      3.34 o 
   2   2   7       38.96       40.34      0.75 o 
   3   2   7        2.92        2.32      0.18 o 
   4   2   7      136.65      131.03      1.20 o 
   5   2   7       73.77       72.64      0.98 o 
   6   2   7       68.04       62.23      0.93 o 
   7   2   7       14.74       12.86      0.91 o 
  -8   3   7       19.30       12.13      8.08 o 
  -7   3   7        6.21        6.39      0.40 o 
  -6   3   7      143.06      125.94      8.66 o 
  -5   3   7      585.95      581.39      6.41 o 
  -4   3   7        7.76        8.37      0.41 o 
  -3   3   7       78.08       82.66      1.20 o 
  -2   3   7       29.87       32.73      0.57 o 
  -1   3   7      911.80      955.78     11.04 o 
   0   3   7       98.21       98.49      1.35 o 
   1   3   7       47.91       44.86      0.90 o 
   2   3   7      531.88      533.25      3.38 o 
   3   3   7      318.18      311.10      2.00 o 
   4   3   7       16.13       15.21      0.59 o 
   5   3   7       77.48       75.91      1.86 o 
   6   3   7       21.23       20.96      0.49 o 
  -7   4   7       72.57       73.21      1.46 o 
  -6   4   7        9.05        8.62      0.43 o 
  -5   4   7       26.35       23.19      0.80 o 
  -4   4   7       41.24       42.13      0.86 o 
  -3   4   7      107.86      109.87      1.40 o 
  -2   4   7      345.12      344.66      2.81 o 
  -1   4   7      332.13      340.43      8.52 o 
   0   4   7      167.21      164.47      1.95 o 
   1   4   7       21.77       20.20      0.82 o 
   2   4   7       16.63       16.92      0.61 o 
   3   4   7        0.06        0.47      0.11 o 
   4   4   7        7.61        7.19      0.34 o 
   5   4   7      316.11      313.43      4.99 o 
   6   4   7      203.97      195.26      2.74 o 
  -6   5   7      370.05      262.76     19.62 o 
  -5   5   7      238.12      229.13      4.84 o 
  -4   5   7      145.51      139.31      1.91 o 
  -3   5   7       87.31       88.96      1.61 o 
  -2   5   7      124.16      118.26      2.37 o 
  -1   5   7       80.26       82.36      1.69 o 
   0   5   7      272.38      275.80      3.99 o 
   1   5   7       45.09       46.67      1.77 o 
   2   5   7        1.94        2.15      0.28 o 
   3   5   7      137.77      130.28      4.60 o 
   4   5   7      152.73      155.67      3.82 o 
   5   5   7       13.56       12.03      0.41 o 
  -5   6   7       41.73       41.87      1.34 o 
  -4   6   7      361.88      371.60     13.45 o 
  -3   6   7       10.57       11.13      0.58 o 
  -2   6   7        2.61        2.54      0.24 o 
  -1   6   7        3.10        2.66      0.31 o 
   0   6   7        4.54        5.24      0.42 o 
   1   6   7        0.23        1.40      0.73 o 
   2   6   7      284.57      269.13      4.67 o 
   3   6   7       47.37       41.67      1.45 o 
   4   6   7      136.88      145.99      3.16 o 
  -3   7   7       57.86       60.61      1.09 o 
  -2   7   7      460.20      480.60      3.23 o 
  -1   7   7       36.15       34.20      0.72 o 
   0   7   7      107.12      100.85      1.54 o 
   1   7   7        1.03        0.57      0.11 o 
   2   7   7       17.03       15.46      0.54 o 
  -8   0   8       32.66       33.21      0.73 o 
  -6   0   8      178.66      192.30      2.60 o 
  -4   0   8        2.57        4.43      0.32 o 
  -2   0   8        4.98        5.82      0.38 o 
   0   0   8      843.04      917.14      4.02 o 
   2   0   8      691.62      766.60      4.10 o 
   4   0   8       42.57       37.01      1.56 o 
   6   0   8      316.80      293.75      2.31 o 
  -8   1   8       62.92       42.31      2.80 o 
  -7   1   8      207.96      211.57      2.29 o 
  -6   1   8       92.62       95.61      1.17 o 
  -5   1   8       44.61       45.16      0.64 o 
  -4   1   8      280.93      312.27      2.24 o 
  -3   1   8        0.52        0.94      0.19 o 
  -2   1   8       44.22       51.40      1.67 o 
  -1   1   8       10.48       10.17      0.51 o 
   0   1   8      391.92      406.72      4.52 o 
   1   1   8       30.18       34.02      0.50 o 
   2   1   8      167.60      174.58      3.49 o 
   3   1   8       32.11       33.35      0.85 o 
   4   1   8      571.61      576.17      6.51 o 
   5   1   8       53.86       51.77      0.83 o 
   6   1   8       93.44       91.57      1.07 o 
  -8   2   8       27.31       16.60      8.49 o 
  -7   2   8       29.64       22.04      4.15 o 
  -6   2   8       41.21       41.02      0.89 o 
  -5   2   8      279.84      278.23      3.61 o 
  -4   2   8      190.08      200.43      2.32 o 
  -3   2   8        3.63        4.21      0.27 o 
  -2   2   8      334.88      341.90      2.62 o 
  -1   2   8      109.67      108.39      1.51 o 
   0   2   8       69.69       72.70      1.22 o 
   1   2   8      133.86      145.14      2.18 o 
   2   2   8       47.48       52.90      0.81 o 
   3   2   8       40.46       40.65      0.79 o 
   4   2   8      671.79      637.92      4.03 o 
   5   2   8        3.41        3.01      0.18 o 
   6   2   8      275.78      260.62      2.33 o 
  -7   3   8      121.61      125.98      1.62 o 
  -6   3   8       19.48       20.47      0.63 o 
  -5   3   8        0.28        0.29      0.13 o 
  -4   3   8      300.56      296.21     12.83 o 
  -3   3   8       66.02       72.81      1.09 o 
  -2   3   8      217.91      222.99      1.88 o 
  -1   3   8       50.22       54.22      1.26 o 
   0   3   8      236.25      261.40      2.58 o 
   1   3   8      185.53      180.23      1.73 o 
   2   3   8        9.11        8.15      0.32 o 
   3   3   8       19.57       18.51      0.47 o 
   4   3   8        0.49        0.68      0.13 o 
   5   3   8      297.97      288.81      3.86 o 
  -7   4   8       19.83       11.36      4.15 o 
  -6   4   8        3.15        3.67      0.22 o 
  -5   4   8      133.73      136.07      1.62 o 
  -4   4   8      100.10       98.20      1.88 o 
  -3   4   8       18.26       18.71      0.56 o 
  -2   4   8       71.25       69.06      1.06 o 
  -1   4   8       82.77       85.99      1.35 o 
   0   4   8      182.33      177.96      1.71 o 
   1   4   8       14.25       12.95      0.66 o 
   2   4   8      181.00      167.80      6.47 o 
   3   4   8      490.67      465.25      4.01 o 
   4   4   8      304.22      281.85      4.36 o 
   5   4   8       35.81       32.08      0.81 o 
  -6   5   8        3.80        4.33      0.29 o 
  -5   5   8        6.18        7.04      0.43 o 
  -4   5   8       73.09       73.12      2.37 o 
  -3   5   8      112.64      112.17      2.19 o 
  -2   5   8      144.89      149.56      2.14 o 
  -1   5   8        9.18        8.12      0.51 o 
   0   5   8       74.17       73.25      2.58 o 
   1   5   8      248.82      251.31      8.41 o 
   2   5   8        2.71        3.01      0.30 o 
   3   5   8      100.41      101.11      2.24 o 
   4   5   8        6.54        7.44      0.38 o 
  -4   6   8        2.84        3.01      0.23 o 
  -3   6   8        3.29        3.06      0.22 o 
  -2   6   8        3.90        4.11      0.33 o 
  -1   6   8      265.15      268.38      2.58 o 
   0   6   8       76.62       80.56      4.80 o 
   1   6   8      189.87      198.87     13.29 o 
   2   6   8       96.12       92.88      1.44 o 
  -7   0   9      253.62      187.46     22.45 o 
  -5   0   9       78.33       84.46      1.59 o 
  -3   0   9     3279.41     3485.00    147.49 o 
  -1   0   9       51.81       65.53      0.98 o 
   1   0   9      213.10      224.20      2.15 o 
   3   0   9      289.41      280.89     17.64 o 
   5   0   9      450.94      434.13     11.47 o 
  -7   1   9       13.23        9.74      2.11 o 
  -6   1   9       22.16       19.89      1.85 o 
  -5   1   9      306.47      309.48      3.44 o 
  -4   1   9        0.83        0.68      0.12 o 
  -3   1   9        0.12        0.23      0.13 o 
  -2   1   9        0.10        0.33      0.11 o 
  -1   1   9      885.45      953.52      7.97 o 
   0   1   9        3.31        3.83      0.21 o 
   1   1   9       67.96       74.09      1.06 o 
   2   1   9        2.14        2.07      0.17 o 
   3   1   9      329.32      336.11      3.48 o 
   4   1   9       44.61       44.52      1.06 o 
   5   1   9      648.30      608.74     13.57 o 
  -7   2   9      403.18      331.49     67.67 o 
  -6   2   9       14.13       14.34      1.91 o 
  -5   2   9       19.77       15.95      1.61 o 
  -4   2   9        1.35        2.13      0.22 o 
  -3   2   9      367.28      373.57      2.76 o 
  -2   2   9      195.57      190.36      4.71 o 
  -1   2   9      131.09      129.66      3.02 o 
   0   2   9        0.09        0.42      0.08 o 
   1   2   9      857.46      916.86      8.06 o 
   2   2   9        2.29        2.36      0.22 o 
   3   2   9       18.34       18.22      0.75 o 
   4   2   9       12.51       11.00      0.52 o 
   5   2   9      133.90      123.17      7.02 o 
  -6   3   9        2.14        1.77      0.18 o 
  -5   3   9      122.25      121.00      1.84 o 
  -4   3   9       80.50       78.72      1.27 o 
  -3   3   9       14.56       16.39      0.45 o 
  -2   3   9      141.06      134.97      2.12 o 
  -1   3   9       40.41       42.87      0.72 o 
   0   3   9       56.06       60.75      1.18 o 
   1   3   9      330.55      339.98      3.93 o 
   2   3   9        5.20        6.02      0.30 o 
   3   3   9      208.97      202.82      3.18 o 
   4   3   9      203.04      193.00      1.63 o 
  -6   4   9      151.43      121.39     26.64 o 
  -5   4   9        2.04        1.87      0.19 o 
  -4   4   9      305.57      309.79      4.82 o 
  -3   4   9       31.96       32.12      0.58 o 
  -2   4   9      207.53      203.74      1.35 o 
  -1   4   9       15.18       13.96      0.45 o 
   0   4   9       82.24       83.38      3.23 o 
   1   4   9      366.22      370.67      6.21 o 
   2   4   9      276.05      269.08      2.44 o 
   3   4   9        3.94        4.45      0.25 o 
   4   4   9       22.05       21.49      0.62 o 
  -5   5   9       19.90       18.85      0.69 o 
  -4   5   9      213.11      221.06      2.16 o 
  -3   5   9       27.49       28.36      0.62 o 
  -2   5   9      193.08      202.04      2.13 o 
  -1   5   9       39.74       42.22      1.12 o 
   0   5   9      337.88      350.31     13.34 o 
   1   5   9       28.41       29.97      1.58 o 
   2   5   9       11.45       11.22      0.40 o 
  -2   6   9      258.64      280.38      9.50 o 
  -1   6   9       33.19       33.79      1.06 o 
   0   6   9      221.37      229.65      5.55 o 
  -6   0  10      110.13      103.40      1.92 o 
  -4   0  10      239.56      252.33      6.56 o 
  -2   0  10      222.84      234.04      5.92 o 
   0   0  10      235.97      258.81      2.10 o 
   2   0  10       56.23       57.57      1.07 o 
   4   0  10       27.16       25.05      0.96 o 
  -6   1  10      264.99      213.64     23.43 o 
  -5   1  10       14.51       11.97      0.44 o 
  -4   1  10       28.64       22.25      4.13 o 
  -3   1  10       63.81       59.19      2.78 o 
  -2   1  10      501.93      515.95      5.59 o 
  -1   1  10        6.83        7.21      0.25 o 
   0   1  10        0.26        0.39      0.09 o 
   1   1  10      104.29      109.64      1.13 o 
   2   1  10      379.59      401.26      3.00 o 
   3   1  10        1.96        2.06      0.19 o 
   4   1  10        5.41        5.80      0.33 o 
  -6   2  10       21.35       20.91      0.61 o 
  -5   2  10      109.87       81.57     10.44 o 
  -4   2  10      231.59      225.63      1.96 o 
  -3   2  10       30.61       29.73      0.81 o 
  -2   2  10        2.34        2.65      0.22 o 
  -1   2  10       30.40       30.60      0.96 o 
   0   2  10      176.64      183.24      3.40 o 
   1   2  10       17.24       18.40      0.41 o 
   2   2  10        0.04        0.37      0.14 o 
   3   2  10       71.09       65.31      3.32 o 
   4   2  10       39.78       42.47      2.49 o 
  -5   3  10        3.32        2.58      0.31 o 
  -4   3  10       18.60       15.42      2.32 o 
  -3   3  10       16.57       18.95      0.48 o 
  -2   3  10      350.66      354.43      3.35 o 
  -1   3  10       86.26       88.59      1.28 o 
   0   3  10        4.24        4.95      0.42 o 
   1   3  10      251.13      254.75      2.02 o 
   2   3  10      163.75      164.07      1.87 o 
   3   3  10       10.44        9.75      0.34 o 
  -4   4  10       49.84       48.83      0.95 o 
  -3   4  10      211.98      200.99      2.02 o 
  -2   4  10      132.45      127.98      1.59 o 
  -1   4  10       88.76       96.23      1.18 o 
   0   4  10       14.71       17.84      0.97 o 
   1   4  10       18.04       20.25      1.62 o 
   2   4  10        5.63        5.04      0.30 o 
  -2   5  10       51.56       50.56      5.57 o 
  -1   5  10      177.26      190.86      1.72 o 
   0   5  10       17.61       14.85      4.12 o 
  -5   0  11        7.43       10.96      0.64 o 
  -3   0  11        1.67        1.67      0.46 o 
  -1   0  11      267.38      267.99      4.01 o 
   1   0  11      239.78      265.09      2.43 o 
   3   0  11       25.01       27.93      0.92 o 
  -5   1  11      122.26       99.57      1.91 o 
  -4   1  11        0.28        0.40      0.12 o 
  -3   1  11       12.46        7.95      1.05 o 
  -2   1  11        0.16        0.06      0.08 o 
  -1   1  11      131.99      135.97      2.28 o 
   0   1  11       28.07       34.03      0.66 o 
   1   1  11       99.60      109.13      1.09 o 
   2   1  11       17.15       16.39      0.55 o 
  -5   2  11      101.41       96.52     12.04 o 
  -4   2  11        0.00        0.09      0.08 o 
  -3   2  11       98.62       80.74      8.82 o 
  -2   2  11       26.97       22.31      3.89 o 
  -1   2  11       43.46       53.92      1.02 o 
   0   2  11       53.60       57.62      1.90 o 
   1   2  11       19.17       21.58      0.62 o 
   2   2  11       37.78       37.07      3.83 o 
  -4   3  11       35.32       36.88      2.53 o 
  -3   3  11      121.16       90.39      5.59 o 
  -2   3  11       17.79       14.31      1.39 o 
  -1   3  11      135.34      135.19      2.85 o 
   0   3  11       81.19       90.51      2.59 o 
   1   3  11        3.85        4.94      0.49 o 
  -2   0  12        7.63        5.61      1.03 o 
   0   0  12      139.83      132.05      2.11 o 
  -2   1  12      368.67      353.42     10.83 o 
  -1   1  12        9.52        7.16      1.58 o 
   0   1  12       43.25       46.25      1.23 o 
                                                 
